# Supplementary material for: Identification, Genetic Characterization, and Pathogenicity of Three Feline Herpesvirus Type 1 Isolates from Domestic Cats in China
Source: Vet Sci. 2024 Jun 25;11(7):285. doi: 10.3390/vetsci11070285 (PMC11281335; doi:10.3390/vetsci11070285)
Supplement: Supplementary file 1 [file vetsci-11-00285-s001.zip]

Archive with 1 entries (1 files):
- vetsci-3031205-supplementary.pdf
